# Supplementary material for: PARP3 Promotes AML Progression via Activation of PI3K/AKT/mTOR Signaling
Source: Cancers (Basel). 2025 Sep 20;17(18):3076. doi: 10.3390/cancers17183076 (PMC12468979; doi:10.3390/cancers17183076)
Supplement: Supplementary file 1 [file cancers-17-03076-s001.zip]

Archive with 2 entries (2 files):
- Supplementary Figure S1 & Table S1.pdf
- Supplementary Figure S2 - Original Western Blot images.pdf
